# Supplementary material for: Genome-wide identification and development of SSR molecular markers for genetic diversity studies in Ilex asprella
Source: Front Plant Sci. 2025 May 23;16:1582154. doi: 10.3389/fpls.2025.1582154 (PMC12143170; doi:10.3389/fpls.2025.1582154)
Supplement: Supplementary file 2 [file Table2.xlsx]

## Sheet: table s1
Table S1 Frequency of classified repeat types (considering sequence complementary)
Repeats	total
AG/CT	53202
AT/AT	36311
AC/GT	26104
AT	19478
TA	16833
TC	15046
AG	13843
GA	12613
CT	11700
TG	8828
AC	6629
CA	6396
ACC/GGT	5361
GT	4251
AAT/ATT	3817
AAG/CTT	3569
ATC/ATG	1236
AGG/CCT	1208
AAT	1196
CCA	1161
TTC	970
AAC/GTT	937
GGT	920
A/T	906
TGG	903
GTG	899
TTA	805
ACC	740
CAC	738
ATT	702
GAA	673
AAG	644
AAAT/ATTT	617
TCT	489
T	464
A	442
AGA	402
CTT	391
TAA	385
ATA	375
TAT	354
AAAG/CTTT	341
TTG	292
AGC/CTG	287
GAG	272
TCA	268
GAT	237
CTC	234
TGA	230
AAC	204
CCT	200
CAT	197
TCC	191
CAA	164
GGA	163
ATC	161
ACT/AGT	158
AAAT	157
AAAC/GTTT	149
AGG	148
ATG	143
AAAAG/CTTTT	143
TGT	134
ACAT/ATGT	134
AGGG/CCCT	133
AAAAT/ATTTT	130
ACG/CGT	121
TTTA	120
AGAT/ATCT	116
CG/CG	110
AAAG	107
CCG/CGG	106
AATT/AATT	91
ACA	84
ATTT	84
TAAA	74
TTTC	69
AAAAAG/CTTTTT	69
TGC	65
TTAT	63
GTT	59
CAG	58
AGAGGG/CCCTCT	57
CG	56
AAAGAG/CTCTTT	56
CTG	55
GC	54
ACCC/GGGT	54
AATCAC/ATTGTG	54
AAAAG	51
AACCCT/AGGGTT	51
C/G	45
AAAAC/GTTTT	44
AAAAAT/ATTTTT	44
TATT	43
AAAAT	43
AGC	41
AAAC	41
ACTC/AGTG	41
AAGAG/CTCTT	41
ACCATC/ATGGTG	41
GCT	40
AATA	40
TATC	40
AAGA	39
TATG	38
TAC	36
ATAA	36
AGAGG/CCTCT	36
AACCC/GGGTT	34
ACACCC/GGGTGT	34
AGT	33
ATAC	33
CTCC	33
AACC/GGTT	33
TCTT	32
TTTG	32
CTTT	31
AAGAGG/CCTCTT	31
TCG	30
TTTTA	30
GGC	29
GAGG	29
GCA	28
ATAG	28
AAGG/CCTT	28
AAAAAC/GTTTTT	28
GAC	27
ATTA	27
TTCT	26
G	25
ACT	25
AGAA	25
ACACG/CGTGT	25
AAGCCC/CTTGGG	25
AAGGAG/CCTTCT	25
TAAT	24
CTA	23
AATT	23
TTTTC	23
CGA	22
CGG	22
TAG	22
CTTTT	22
AAACC/GGTTT	22
ACCCT/AGGGT	22
TTGT	21
ACAG/CTGT	21
AACTC/AGTTG	21
AAGGGG/CCCCTT	21
C	20
CCG	20
GTC	20
CAATCA	20
TTGTGA	20
ACCTCC/AGGTGG	20
GTA	19
AAAAAG	18
ATCC/ATGG	18
ACCCC/GGGGT	18
ACGTCC/ACGTGG	18
AACA	17
TTAA	17
ATTTT	17
AAAAAT	17
AATAT/ATATT	17
AGATAT/ATATCT	17
CGC	16
AACAC/GTGTT	16
ACCACT/AGTGGT	16
ACAT	15
AGGG	15
GGAG	15
GGGA	15
TTTAT	15
AGAGAA	15
AGCG/CGCT	15
ATCCC/ATGGG	15
AAAAGG/CCTTTT	15
AAGATG/ATCTTC	15
GTTT	14
AATC/ATTG	14
ACACC/GGTGT	14
AGGGG/CCCCT	14
ACCCTC/AGGGTG	14
ACGCCC/CGTGGG	14
ACGGGG/CCCCGT	14
AGATGG/ATCTCC	14
GCC	13
ATGT	13
CTCA	13
TCTA	13
TTTCT	13
TTTTG	13
AAGGG/CCCTT	13
ACCTC/AGGTG	13
AGATG/ATCTC	13
ACACGC/CGTGTG	13
ACTCTC/AGAGTG	13
CACC	12
CCCT	12
GAAA	12
TACA	12
TGGG	12
TCTCTT	12
AGCC/CTGG	12
AAATC/ATTTG	12
ACCTCG/AGGTCG	12
ACGAGG/CCTCGT	12
ACG	11
CGT	11
TGTT	11
CTCTCC	11
GAGAGG	11
TAGGGT	11
AACT/AGTT	11
AATG/ATTC	11
AACACC/GGTGTT	11
TCTTT	10
ACGC/CGTG	10
AAATT/AATTT	10
AAAACC/GGTTTT	10
AAGCAG/CTGCTT	10
ACACGG/CCGTGT	10
ACACTC/AGTGTG	10
AGAGGC/CCTCTG	10
AGAT	9
ATCT	9
CATA	9
GTGG	9
TGTA	9
CTAACC	9
ATCG/ATCG	9
AAAGG/CCTTT	9
AAATG/ATTTC	9
AATCC/ATTGG	9
AAATTC/AATTTG	9
ACTCCC/AGTGGG	9
AGGATG/ATCCTC	9
ATCGCC/ATGGCG	9
CTTC	8
GAGT	8
TCCC	8
TTGG	8
AAAAC	8
AATAA	8
CCTAC	8
CACCAT	8
TGTGAT	8
TTTTTC	8
ACGAT/ATCGT	8
AAACAC/GTGTTT	8
AAAGGG/CCCTTT	8
ACCAGC/CTGGTG	8
AGAGAT/ATCTCT	8
AATC	7
ACCC	7
CAAA	7
AAGAA	7
AGAGA	7
CCAAC	7
TCGTG	7
AAAAGA	7
GGAAGA	7
TCTTCC	7
TCTTTT	7
TGATGG	7
CCCCG/CGGGG	7
AAACCC/GGGTTT	7
AAATTG/AATTTC	7
AACCAC/GGTTGT	7
AACCCG/CGGGTT	7
AAGGTG/ACCTTC	7
ACATCC/ATGTGG	7
ACCGCC/CGGTGG	7
GCG	6
ACAA	6
AGAC	6
CCCA	6
CCTC	6
GAAG	6
GATA	6
GGTT	6
TAGA	6
TGAG	6
AAGAG	6
ACACA	6
AGAAA	6
CAAAA	6
CCACA	6
CCTCT	6
CTCTC	6
GAAAA	6
GACAC	6
TCTCT	6
TTATT	6
AAAAAC	6
CATCAC	6
CCCTCT	6
CTTTTT	6
GAGGAC	6
GAGGGA	6
GCCCAA	6
GGTTAG	6
GTTAGG	6
TATAGA	6
AGGC/CCTG	6
ATGC/ATGC	6
AGCCC/CTGGG	6
AAATAT/ATATTT	6
AACCCC/GGGGTT	6
AATCCC/ATTGGG	6
AGCCCG/CGGGCT	6
AGCCTC/AGGCTG	6
ATCCCC/ATGGGG	6
CACG	5
CCAA	5
CTAT	5
GGTG	5
GTAT	5
GTGA	5
TCCT	5
TCTG	5
AACTC	5
ACACG	5
CCCCA	5
CTCTT	5
GAGAG	5
GAGGA	5
GTTTG	5
TGGGG	5
TGTTT	5
AGAAAA	5
CACACT	5
CACGGA	5
CCACAC	5
CCACGT	5
CCTTCT	5
GAGAAA	5
GGACGT	5
GGCGAT	5
GGGTTA	5
GTGGTA	5
TATCTA	5
TCTCCC	5
TTTGAA	5
TTTTCT	5
AAGCC/CTTGG	5
AATTC/AATTG	5
ACTCC/AGTGG	5
AGGCG/CCTCG	5
AAAATG/ATTTTC	5
AAGACG/CGTCTT	5
AAGTCC/ACTTGG	5
AAGTGG/ACTTCC	5
AATCTC/AGATTG	5
ACACAT/ATGTGT	5
ACAGAG/CTCTGT	5
ACCTCT/AGAGGT	5
ACTGCT/AGCAGT	5
AACC	4
ATCC	4
CAAC	4
CCTT	4
GATG	4
GCGA	4
TCGA	4
AAACC	4
AAATA	4
AAATC	4
AACCC	4
AATAT	4
AGAAG	4
AGGAG	4
CAAAC	4
CAACC	4
CCCTT	4
CTTCT	4
GATGA	4
GGGAG	4
GGGGT	4
GGGTA	4
GTTGG	4
TACCC	4
TATAA	4
TATAT	4
TATTT	4
TGAAA	4
TGAGG	4
TGGGT	4
TTGGG	4
AACCCT	4
ACAAAA	4
AGAGGG	4
ATAAAA	4
ATTTTT	4
CACACC	4
CACACG	4
CACCTC	4
CCTAAC	4
CCTTCC	4
CGTGGG	4
CTCTCA	4
CTTTCT	4
GAAGAG	4
GAAGGA	4
GAGGTC	4
GATGGA	4
GATGGT	4
GGGAGA	4
GTGTGG	4
TATTTT	4
TCCCTC	4
TCTTCA	4
TCTTTC	4
TGGTGA	4
TGTGGG	4
TTCATC	4
TTCTCT	4
TTCTTT	4
TTGGGC	4
TTTCTT	4
TTTTTA	4
AACG/CGTT	4
ACCT/AGGT	4
AAGAC/CTTGT	4
AAGGC/CCTTG	4
AATGG/ATTCC	4
ACCAT/ATGGT	4
AGCCG/CGGCT	4
AAAATC/ATTTTG	4
AAACTC/AGTTTG	4
AACCTC/AGGTTG	4
AAGCAC/CTTGTG	4
AAGCCG/CGGCTT	4
AATACC/ATTGGT	4
ACAGCC/CTGTGG	4
ACGGAT/ATCCGT	4
ACTCCG/AGTCGG	4
AGCAGG/CCTGCT	4
AGCATC/ATGCTG	4
AGCCTG/AGGCTC	4
AGGGCG/CCCTCG	4
ACAG	3
ACTA	3
ACTC	3
AGCG	3
ATGA	3
CTCG	3
GATC	3
GTCT	3
GTGC	3
GTTG	3
TGCA	3
TGGA	3
TGGC	3
TGTC	3
TTCC	3
AAACA	3
AAATT	3
AATCC	3
AATTT	3
ACTCA	3
CATCC	3
CCCAA	3
CCCAT	3
CCCCT	3
CGGGG	3
CTCCT	3
CTTTC	3
GAAGA	3
GAGAA	3
GAGAT	3
GGAGA	3
GTAGG	3
TCAAC	3
TCCCA	3
TGTGT	3
TTCTT	3
TTGTT	3
TTTGG	3
AAAACA	3
AAGAGG	3
ACACCC	3
AGAAAG	3
AGAAGG	3
AGAGAT	3
AGCCCA	3
AGGGGA	3
ATCACC	3
ATCTAT	3
CACCCA	3
CCACCG	3
CCACCT	3
CCACGC	3
CCACTT	3
CCCAAG	3
CCCACA	3
CCCTTC	3
CCTCTC	3
CCTTTT	3
CGAACC	3
CGGGGA	3
CTCTTT	3
CTTCAC	3
CTTCAT	3
CTTCTC	3
GAGCCC	3
GAGGCA	3
GAGGGT	3
GATGAG	3
GCTTCG	3
GGCTCG	3
GGGGAA	3
GGGTGA	3
GGGTTG	3
TATTTA	3
TCATCC	3
TCCTCG	3
TCTCTG	3
TGGAGG	3
TGGGTG	3
TTCTCC	3
TTTCAA	3
TTTCTC	3
TTTGTT	3
TTTTAT	3
TTTTTG	3
AAGC/CTTG	3
ACTG/AGTC	3
AACAT/ATGTT	3
AACCG/CGGTT	3
ACCCG/CGGGT	3
ACTGG/AGTCC	3
ATGCC/ATGGC	3
AAAACT/AGTTTT	3
AAAGAC/CTTTGT	3
AAAGGC/CCTTTG	3
AAATAG/ATTTCT	3
AACCAG/CTGGTT	3
AACCGC/CGGTTG	3
AACTCC/AGTTGG	3
AAGAGC/CTCTTG	3
AAGATC/ATCTTG	3
AATCTG/AGATTC	3
AATTCC/AATTGG	3
ACACAG/CTGTGT	3
ACACCT/AGGTGT	3
ACAGGC/CCTGTG	3
ACATAT/ATATGT	3
ACCACG/CGTGGT	3
ACCCTG/AGGGTC	3
ACCGTC/ACGGTG	3
ACCTGG/AGGTCC	3
ACTGCC/AGTGGC	3
AGATCC/ATCTGG	3
AGGGGC/CCCCTG	3
AATG	2
ACCA	2
AGCC	2
AGGC	2
AGTG	2
ATCA	2
ATCG	2
CACT	2
CAGG	2
CCAC	2
CCAT	2
CGAG	2
GAAC	2
GAAT	2
GCTG	2
GGAT	2
GGCT	2
TAGT	2
TCAC	2
TCAT	2
TGCC	2
TTAG	2
TTGA	2
TTGC	2
AAAGA	2
AAAGG	2
AAGGG	2
AATCT	2
ACAAA	2
ACAAC	2
ACACC	2
ACCCA	2
AGAGG	2
AGGGA	2
AGTTG	2
ATAAT	2
ATACG	2
ATCAA	2
ATCCC	2
ATGGT	2
ATTCA	2
ATTTG	2
CACCA	2
CACCC	2
CACCT	2
CATTT	2
CCAAG	2
CCTTT	2
CTTCC	2
GAGTT	2
GATAC	2
GGAGG	2
GGATT	2
GGCTC	2
GGGGC	2
GGTGA	2
GGTTG	2
GGTTT	2
GTATC	2
GTGAG	2
GTGTC	2
GTTGA	2
GTTTT	2
TAAAA	2
TAATT	2
TATTA	2
TCCCC	2
TCCCT	2
TCCTC	2
TCTCA	2
TGGAA	2
TGGAC	2
TGGTG	2
TTCTC	2
TTGAG	2
TTGGT	2
AAAAGG	2
AAAGAA	2
AAATAA	2
AAATTC	2
AACACA	2
AAGAAA	2
AAGTGA	2
ACAACC	2
ACCAAC	2
ACCACT	2
ACCCTA	2
ACCCTC	2
ACGTGG	2
ACTACC	2
AGAAGC	2
AGAGAC	2
AGAGGA	2
AGGTGG	2
ATAATC	2
ATATAA	2
ATGCTC	2
ATGGTG	2
ATTCAA	2
ATTGAG	2
CAAAAA	2
CAAAAC	2
CAAATC	2
CAAGCC	2
CAATCT	2
CAATTC	2
CACAAC	2
CACCAA	2
CACCGT	2
CACGTC	2
CACTAC	2
CATCCC	2
CCAACA	2
CCACTC	2
CCATCG	2
CCCAAA	2
CCCGTC	2
CCCTCA	2
CCGTGT	2
CCTCAC	2
CCTCCA	2
CCTCGA	2
CCTCTT	2
CCTGAG	2
CGACTC	2
CGAGGA	2
CGCACA	2
CTACAC	2
CTCACA	2
CTCACT	2
CTCAGC	2
CTCCAC	2
CTCTGC	2
CTCTTC	2
CTTCTG	2
CTTGGG	2
CTTTAC	2
CTTTTC	2
GAAAGA	2
GACGTG	2
GAGAGT	2
GATGAA	2
GCTGAG	2
GCTTGG	2
GGACGG	2
GGAGAA	2
GGAGAG	2
GGAGAT	2
GGATGA	2
GGGAAG	2
GGGCGA	2
GGTCGA	2
GGTGAT	2
GTAGTG	2
GTATCC	2
GTCCCC	2
GTGATT	2
GTGGAT	2
GTGGGC	2
GTGGGT	2
GTGTGC	2
GTTTGA	2
TAAAAA	2
TAACCC	2
TAGCAG	2
TATATC	2
TCAACC	2
TCACCA	2
TCCAAG	2
TCCCCG	2
TCCCCT	2
TCCTCT	2
TCCTTT	2
TCTCAC	2
TCTCCA	2
TCTCCT	2
TCTCTA	2
TGACCC	2
TGCTTC	2
TGGACT	2
TGGTGC	2
TGGTTC	2
TGTGCC	2
TGTTTT	2
TTATTT	2
TTCAGA	2
TTCCCC	2
TTCCCT	2
TTGGGA	2
TTGGTT	2
TTTTGA	2
TTTTGT	2
ACCG/CGGT	2
AGCT/AGCT	2
AAACG/CGTTT	2
AAAGC/CTTTG	2
AACAG/CTGTT	2
AAGCG/CGCTT	2
AATCT/AGATT	2
ACACT/AGTGT	2
ACAGG/CCTGT	2
ACCAG/CTGGT	2
ACCTG/AGGTC	2
ACGCC/CGTGG	2
AGATC/ATCTG	2
ATATC/ATATG	2
AAAATT/AATTTT	2
AAACAG/CTGTTT	2
AAAGCC/CTTTGG	2
AAAGGT/ACCTTT	2
AAAGTG/ACTTTC	2
AAATAC/ATTTGT	2
AAATCC/ATTTGG	2
AAATCT/AGATTT	2
AAATGC/ATTTGC	2
AACAAG/CTTGTT	2
AACATC/ATGTTG	2
AACGAG/CGTTCT	2
AACGCC/CGTTGG	2
AACGGC/CCGTTG	2
AACTGG/AGTTCC	2
AAGCCT/AGGCTT	2
AAGGGC/CCCTTG	2
AAGGTC/ACCTTG	2
AATCAT/ATGATT	2
AATGGG/ATTCCC	2
AATGTG/ACATTC	2
ACAGGG/CCCTGT	2
ACATGC/ATGTGC	2
ACCCCT/AGGGGT	2
AGCATG/ATGCTC	2
AGCCCT/AGGGCT	2
AGCTCC/AGCTGG	2
ATCGGC/ATGCCG	2
ATGCCC/ATGGGC	2
AACT	1
AGGA	1
AGGT	1
AGTC	1
AGTT	1
ATGC	1
ATGG	1
CAGC	1
CAGT	1
CATC	1
CATG	1
CATT	1
CCAG	1
CCGC	1
CGCA	1
CGCT	1
CGTA	1
CTAA	1
CTAC	1
CTAG	1
GACA	1
GACC	1
GACG	1
GAGC	1
GATT	1
GCAC	1
GCAT	1
GCCA	1
GCTA	1
GCTC	1
GCTT	1
GGAA	1
GGCC	1
GGGT	1
GGTA	1
GTCA	1
GTTA	1
TAGG	1
TCAA	1
TCCA	1
TCGG	1
TCGT	1
TGAT	1
TGGT	1
TTCA	1
TTCG	1
AAACG	1
AAATG	1
AACAA	1
AACAC	1
AACAT	1
AACCA	1
AAGGA	1
AAGGC	1
AATCA	1
AATGA	1
AATTA	1
AATTG	1
ACAAG	1
ACCAC	1
ACCCC	1
ACCCT	1
ACCTC	1
ACGAC	1
ACTAC	1
ACTCC	1
AGACA	1
AGCAC	1
AGCAT	1
AGCCA	1
AGCCC	1
AGCCG	1
AGCGC	1
AGGAA	1
AGGCG	1
AGGGG	1
ATAAA	1
ATCCA	1
ATCTC	1
ATGAG	1
ATGGG	1
ATGTT	1
ATTAA	1
CAAAG	1
CAACA	1
CAACT	1
CAATC	1
CAATG	1
CACAA	1
CAGAC	1
CAGCC	1
CAGGA	1
CAGGT	1
CAGTC	1
CATAC	1
CATGA	1
CATTC	1
CCAAA	1
CCACT	1
CCAGC	1
CCATG	1
CCCCG	1
CCCTA	1
CCGAG	1
CCTCA	1
CGACA	1
CGAGG	1
CGCCA	1
CGCCT	1
CGGCC	1
CGTAT	1
CGTGG	1
CGTGT	1
CTAGA	1
CTCAT	1
CTCCA	1
CTCCC	1
CTGAA	1
CTTGC	1
CTTGG	1
CTTTG	1
GAAAC	1
GAAGC	1
GAATT	1
GACCA	1
GAGGC	1
GAGGG	1
GAGGT	1
GAGTC	1
GATAG	1
GATCA	1
GATGG	1
GATTT	1
GCCAT	1
GCGGA	1
GCGGG	1
GCTGG	1
GCTTG	1
GGACA	1
GGATG	1
GGCAA	1
GGCTG	1
GGGAA	1
GGGAT	1
GGGCA	1
GGGTC	1
GGTAT	1
GGTCC	1
GGTCG	1
GGTGC	1
GGTGG	1
GGTTC	1
GTCAG	1
GTCGG	1
GTCGT	1
GTCTT	1
GTGAA	1
GTGCA	1
GTGGA	1
GTGTG	1
GTGTT	1
GTTCG	1
TAGGG	1
TATCA	1
TATCG	1
TATGA	1
TCACA	1
TCATC	1
TCCAT	1
TCGAA	1
TCGCC	1
TCGGT	1
TCTGC	1
TCTGT	1
TCTTC	1
TGAAT	1
TGAGC	1
TGAGT	1
TGATC	1
TGATT	1
TGCCA	1
TGCCT	1
TGGAG	1
TGGAT	1
TGGGC	1
TGTAG	1
TGTCG	1
TGTCT	1
TGTTA	1
TTAGG	1
TTATA	1
TTCGC	1
TTCTG	1
TTGAT	1
TTGGA	1
TTGTG	1
TTTCA	1
TTTGT	1
AAAACC	1
AAACAC	1
AAACAG	1
AAACAT	1
AAACCA	1
AAACGC	1
AAACTC	1
AAAGAG	1
AAAGGA	1
AAAGGG	1
AAATCT	1
AAATTT	1
AACAAA	1
AACAAT	1
AACACC	1
AACCAA	1
AACCAT	1
AACCCA	1
AACCTC	1
AACTCA	1
AACTTT	1
AAGACA	1
AAGCCC	1
AAGGAA	1
AAGGAG	1
AAGGGG	1
AAGGTG	1
AATAAA	1
AATACC	1
AATCAA	1
AATCAC	1
AATGGG	1
AATGTT	1
AATTGT	1
AATTTT	1
ACAAGC	1
ACACAA	1
ACACAT	1
ACACCA	1
ACACTC	1
ACATCA	1
ACCAAT	1
ACCACG	1
ACCAGA	1
ACCATC	1
ACCCAA	1
ACCCAC	1
ACCCAG	1
ACCCCA	1
ACCGCG	1
ACCTCG	1
ACCTCT	1
ACGCCC	1
ACGGAG	1
ACGGAT	1
ACGGGG	1
ACTCCA	1
ACTCCC	1
ACTCCG	1
AGAAAT	1
AGAACA	1
AGAGCA	1
AGAGCT	1
AGAGGT	1
AGATGA	1
AGATGG	1
AGCAAG	1
AGCACA	1
AGCACC	1
AGCAGA	1
AGCCAC	1
AGGAAA	1
AGGAAG	1
AGGAGC	1
AGGCAC	1
AGGCAG	1
AGGCTC	1
AGGGAA	1
AGGGCA	1
AGTAGC	1
AGTGAG	1
AGTGGT	1
AGTGTT	1
ATACAT	1
ATAGAT	1
ATCAAA	1
ATCACA	1
ATCATG	1
ATCCCA	1
ATCTCC	1
ATCTCT	1
ATGAGG	1
ATGCCG	1
ATGCTA	1
ATGTAT	1
ATGTGA	1
ATGTGG	1
ATGTGT	1
ATTAGA	1
ATTCAG	1
ATTCAT	1
ATTGGA	1
ATTGGG	1
ATTTTC	1
CAAACA	1
CAAAGC	1
CAAAGG	1
CAAATG	1
CAACAC	1
CAACCA	1
CAACCC	1
CACATC	1
CACATG	1
CACATT	1
CACCAG	1
CACCCG	1
CACCCT	1
CACGCA	1
CACTGC	1
CACTTC	1
CAGAGG	1
CAGCAA	1
CAGCAC	1
CATACA	1
CATCAG	1
CATCCA	1
CATCTC	1
CCAACC	1
CCAATA	1
CCAATC	1
CCACAA	1
CCACAT	1
CCACTG	1
CCAGGT	1
CCAGTT	1
CCATCA	1
CCCACG	1
CCCACT	1
CCCATG	1
CCCATT	1
CCCCGT	1
CCCCTG	1
CCCGTA	1
CCCTAA	1
CCCTAG	1
CCCTAT	1
CCGACT	1
CCGTTG	1
CCTACT	1
CCTCTA	1
CCTTGC	1
CCTTTG	1
CGAGAA	1
CGCCAT	1
CGCTAC	1
CGCTCC	1
CGGCTC	1
CGGTGC	1
CGTCGC	1
CGTCTT	1
CGTGCT	1
CGTGGA	1
CGTGGT	1
CGTGTG	1
CGTTTC	1
CTAACT	1
CTACCA	1
CTATAA	1
CTATTG	1
CTCCAT	1
CTCCCA	1
CTCCCT	1
CTCGAC	1
CTCTAC	1
CTGCCC	1
CTGCGA	1
CTGCTA	1
CTGCTC	1
CTGGAC	1
CTGTGT	1
CTTAGA	1
CTTCCC	1
CTTCGC	1
CTTCGT	1
CTTGAC	1
CTTGCA	1
CTTTCC	1
CTTTGC	1
CTTTGT	1
GAAAAA	1
GAAAAT	1
GAAATG	1
GAAATT	1
GAACCC	1
GAAGAT	1
GAAGCA	1
GAAGGT	1
GACACG	1
GACGAG	1
GACTCT	1
GACTTG	1
GAGAAC	1
GAGAAG	1
GAGATG	1
GAGCTG	1
GAGGAA	1
GAGTGA	1
GAGTGG	1
GAGTGT	1
GATGCC	1
GATGGG	1
GATGTT	1
GCAAAA	1
GCAACC	1
GCAACG	1
GCACAC	1
GCACGG	1
GCAGAG	1
GCAGGA	1
GCATCA	1
GCCAAA	1
GCCCAC	1
GCCCCA	1
GCCCCT	1
GCCCTC	1
GCCTAA	1
GCGAGA	1
GCGATG	1
GCGGCT	1
GCGGTG	1
GCGTGG	1
GCTCAG	1
GCTGGA	1
GCTGGT	1
GCTTCT	1
GGAAAA	1
GGACAC	1
GGAGGC	1
GGAGGT	1
GGATAT	1
GGATCT	1
GGATGG	1
GGATGT	1
GGCAGA	1
GGCTGA	1
GGCTTC	1
GGCTTG	1
GGGAAA	1
GGGAGG	1
GGGAGT	1
GGGATG	1
GGGATT	1
GGGCGT	1
GGGCTT	1
GGGGAC	1
GGGGTA	1
GGGGTC	1
GGGTGT	1
GGGTTC	1
GGGTTT	1
GGTAAG	1
GGTAGA	1
GGTGCT	1
GGTGGA	1
GGTGGC	1
GGTGTG	1
GGTGTT	1
GGTTGC	1
GGTTTA	1
GTATTT	1
GTCGAG	1
GTCGTG	1
GTCTTC	1
GTGAAG	1
GTGACA	1
GTGATG	1
GTGCAC	1
GTGGAA	1
GTGGAG	1
GTGGCA	1
GTGGCG	1
GTGGCT	1
GTGTCA	1
GTGTTT	1
GTTCGG	1
GTTGCG	1
GTTGGC	1
GTTGTG	1
GTTTGT	1
GTTTTA	1
GTTTTG	1
GTTTTT	1
TAAGCC	1
TAATCC	1
TACACA	1
TACCAG	1
TACCCA	1
TACTAG	1
TAGAAC	1
TAGCCC	1
TAGCGA	1
TAGGGG	1
TAGTAA	1
TAGTGG	1
TAGTTT	1
TATAAA	1
TATACA	1
TATCTC	1
TATGCC	1
TATTGA	1
TCAAGA	1
TCAATT	1
TCACAA	1
TCACCC	1
TCACCT	1
TCAGGG	1
TCATTC	1
TCCAAC	1
TCCACC	1
TCCACG	1
TCCCAC	1
TCCCTG	1
TCCCTT	1
TCCGTA	1
TCCGTG	1
TCCTTC	1
TCGAGG	1
TCGCCC	1
TCGGGA	1
TCGTCA	1
TCTATC	1
TCTATT	1
TCTCGA	1
TCTGCT	1
TCTGGA	1
TCTGTG	1
TCTGTT	1
TCTTCG	1
TCTTGA	1
TGAAAA	1
TGAAAT	1
TGAACC	1
TGACCT	1
TGACGG	1
TGAGAC	1
TGAGAG	1
TGAGGC	1
TGATCT	1
TGATGC	1
TGATTG	1
TGCAAA	1
TGCACC	1
TGCCCA	1
TGCCTC	1
TGCGTG	1
TGCTAC	1
TGCTCC	1
TGCTCT	1
TGCTGA	1
TGCTGG	1
TGCTTG	1
TGGAAC	1
TGGACC	1
TGGAGA	1
TGGATC	1
TGGCAA	1
TGGCGG	1
TGGCGT	1
TGGCTG	1
TGGGAG	1
TGGGGA	1
TGGGTT	1
TGGTAT	1
TGGTTT	1
TGTAGG	1
TGTCCC	1
TGTCGG	1
TGTCTT	1
TGTGAG	1
TGTGCA	1
TGTGCG	1
TGTGGC	1
TGTGTA	1
TGTGTC	1
TGTGTT	1
TTAATC	1
TTAGGG	1
TTCCTT	1
TTCGGG	1
TTCGTA	1
TTCGTC	1
TTCTTG	1
TTGAAA	1
TTGAAG	1
TTGAGA	1
TTGAGG	1
TTGGAG	1
TTGGTG	1
TTGTGC	1
TTGTTT	1
TTTACT	1
TTTAGA	1
TTTATT	1
TTTCAT	1
TTTCCC	1
TTTCTA	1
TTTGGG	1
TTTGGT	1
TTTGTA	1
TTTTAA	1
TTTTAG	1
TTTTCA	1
TTTTCC	1
ACGG/CCGT	1
ACGT/ACGT	1
CCCG/CGGG	1
CCGG/CCGG	1
AACCT/AGGTT	1
AACTG/AGTTC	1
AAGTG/ACTTC	1
AATCG/ATTCG	1
AATGC/ATTGC	1
ACAGC/CTGTG	1
ACATC/ATGTG	1
ACATG/ATGTC	1
ACCGC/CGGTG	1
ACCGG/CCGGT	1
ACTAG/AGTCT	1
ACTCG/AGTCG	1
ACTGC/AGTGC	1
AGAGC/CTCTG	1
AGCAT/ATGCT	1
AGCGC/CGCTG	1
AGCGG/CCGCT	1
AGCTC/AGCTG	1
AGGAT/ATCCT	1
AGGGC/CCCTG	1
CCCGG/CCGGG	1
AAAAGC/CTTTTG	1
AAAAGT/ACTTTT	1
AAACAT/ATGTTT	1
AAACCT/AGGTTT	1
AAACGC/CGTTTG	1
AAACGG/CCGTTT	1
AAAGTT/AACTTT	1
AAATGG/ATTTCC	1
AAATTT/AAATTT	1
AACAAT/ATTGTT	1
AACACT/AGTGTT	1
AACAGC/CTGTTG	1
AACATT/AATGTT	1
AACCAT/ATGGTT	1
AACCTG/AGGTTC	1
AACTAG/AGTTCT	1
AACTAT/AGTTAT	1
AACTCT/AGAGTT	1
AACTTC/AAGTTG	1
AAGATT/AATCTT	1
AAGGCG/CCTTCG	1
AAGGGT/ACCCTT	1
AAGTCT/ACTTAG	1
AAGTGC/ACTTGC	1
AATACG/ATTCGT	1
AATAGC/ATTGCT	1
AATAGT/ACTATT	1
AATATC/ATATTG	1
AATATG/ATATTC	1
AATCCT/AGGATT	1
AATGAG/ATTCTC	1
AATGCT/AGCATT	1
AATGGC/ATTGCC	1
AATTAC/AATTGT	1
AATTAG/AATTCT	1
ACACCG/CGGTGT	1
ACACTG/AGTGTC	1
ACAGTG/ACTGTC	1
ACCAGT/ACTGGT	1
ACCCAG/CTGGGT	1
ACCCAT/ATGGGT	1
ACCCCG/CGGGGT	1
ACCCGC/CGGGTG	1
ACCCGT/ACGGGT	1
ACCGCG/CGCGGT	1
ACCGCT/AGCGGT	1
ACCGGC/CCGGTG	1
ACCTGC/AGGTGC	1
ACGAGC/CGTGCT	1
ACGATG/ATCGTC	1
ACGGAG/CCGTCT	1
ACGGCG/CCGTCG	1
ACGGGC/CCCGTG	1
ACGTGC/ACGTGC	1
ACTAGT/ACTAGT	1
ACTCCT/AGGAGT	1
ACTCTG/AGAGTC	1
ACTGAG/AGTCTC	1
ACTGCG/AGTCGC	1
AGAGCG/CGCTCT	1
AGAGCT/AGCTCT	1
AGATCG/ATCTCG	1
AGCCCC/CTGGGG	1
AGCCGC/CGGCTG	1
AGCCGG/CCGGCT	1
AGCGAT/ATCGCT	1
AGCGGG/CCCGCT	1
AGGCAT/ATGCCT	1
AGGCGG/CCGCCT	1
AGGGAT/ATCCCT	1
AGGGGG/CCCCCT	1
ATATCC/ATATGG	1
ATCATG/ATCATG	1
ATCCCG/ATCGGG	1

## Sheet: table s2
Table S2 Gene flow between populations (upper triangle) and genetic differentiation coefficient (lower triangle)
	POP1	POP2	POP3
POP1	-	1.28293	1.08772
POP2	0.163087	-	2.13699
POP3	0.186885	0.104735	-

## Sheet: table s3
Table S3 Genetic distance of populations
	POP1	POP2	POP3
POP1	-	0.634173	0.576819
POP2	0.634173	-	0.468505
POP3	0.576819	0.468505	-
